# Supplementary material for: Pandemic-driven changes in the nearshore non-commercial fishery in Hawai’i: catch photos posted to social media capture changes in fisher behavior
Source: PeerJ. 2023 Mar 28;11:e14994. doi: 10.7717/peerj.14994 (PMC10064990; doi:10.7717/peerj.14994)
Supplement: Supplemental Information 2 — The data contains information collected either through discussions with fishers or scraped from Instagram. These data were used to inform our analysis and provide the results in our article. [file peerj-11-14994-s002.sas]

*Analysis of species data collected from Instagram posts tagged to Hawaii Island 2016-2021;
DATA species;
INPUT species$ count year pandemic$;
IF year = 2016 THEN proportion = count/19;
IF year = 2017 THEN proportion = count/46;
IF year = 2018 THEN proportion = count/35;
IF year = 2019 THEN proportion = count/47;
IF year = 2020 THEN proportion = count/92;
IF year = 2021 THEN proportion = count/63;
CARDS;
ABAB	1	2016	N
ABSO	1	2016	N
ACSO	2	2016	N
ALGO	1	2016	N
APVI	1	2016	N
CAIG	1	2016	N
CALU	2	2016	N
CAME	1	2016	N
COHI	3	2016	N
DEMA	1	2016	N
HECR	1	2016	N
KYCI	2	2016	N
LUKA	1	2016	N
MENI	1	2016	N
MYBE	3	2016	N
POSE	1	2016	N
SATI	1	2016	N
SECR	1	2016	N
SEDU	1	2016	N
STMA	1	2016	N
TEAN	1	2016	N
TEAU	1	2016	N
THAL	2	2016	N
THDU	1	2016	N
ACSO	13	2017	N
APFU	1	2017	N
CAIG	1	2017	N
CAME	2	2017	N
CAOR	1	2017	N
COHI	4	2017	N
ELBI	1	2017	N
ISPL	3	2017	N
KAPE	2	2017	N
KUXE	1	2017	N
KYCI	1	2017	N
LUFU	1	2017	N
LUKA	1	2017	N
MANI	2	2017	N
MEVI	1	2017	N
MUFL	1	2017	N
MUPF	1	2017	N
MYBE	1	2017	N
PAMU	2	2017	N
SECR	1	2017	N
SPBA	1	2017	N
SUBU	2	2017	N
TEAN	1	2017	N
TEAU	2	2017	N
THAL	9	2017	N
TYCR	1	2017	N
ACSO	1	2018	N
ACSP	2	2018	N
ACTR	1	2018	N
APVI	2	2018	N
CAIG	5	2018	N
CALU	1	2018	N
CAME	6	2018	N
CAOR	1	2018	N
CHCH	1	2018	N
COHI	4	2018	N
DEMA	2	2018	N
ELBI	1	2018	N
HECR	1	2018	N
KAPE	3	2018	N
KYCI	2	2018	N
LUFU	2	2018	N
MANI	3	2018	N
MENI	1	2018	N
MOGR	1	2018	N
OCHA	1	2018	N
PACY	2	2018	N
SAPU	1	2018	N
SERI	1	2018	N
SPBA	1	2018	N
THAL	4	2018	N
ACDU	1	2019	N
ACSO	2	2019	N
ACTR	1	2019	N
ALGO	2	2019	N
APVI	1	2019	N
BAWI	1	2019	N
CAFE	1	2019	N
CAIG	6	2019	N
CALU	3	2019	N
CAME	5	2019	N
CAOR	1	2019	N
CEAR	1	2019	N
CTST	2	2019	N
DAVO	1	2019	N
DEMA	1	2019	N
ELBI	1	2019	N
KAPE	1	2019	N
KUXE	1	2019	N
KYCI	3	2019	N
LUFU	3	2019	N
LUKA	4	2019	N
MOGR	3	2019	N
MUCE	1	2019	N
MYBE	3	2019	N
NABR	1	2019	N
NAUN	1	2019	N
OCHA	1	2019	N
PACY	1	2019	N
PAMU	3	2019	N
POSE	1	2019	N
SATI	1	2019	N
SCRU	4	2019	N
SEDU	3	2019	N
THAL	4	2019	N
THPU	1	2019	N
TYCR	1	2019	N
ABSO	1	2021	Y
ACTR	1	2021	Y
ALGO	1	2021	Y
APFU	1	2021	Y
APVI	2	2021	Y
BOAL	1	2021	Y
CAIG	18	2021	Y
CALU	2	2021	Y
CAME	10	2021	Y
CAOR	1	2021	Y
CHSP	1	2021	Y
DEMA	1	2021	Y
HECR	2	2021	Y
KUXE	1	2021	Y
KYCI	3	2021	Y
LUFU	4	2021	Y
LUKA	1	2021	Y
MOGR	2	2021	Y
MYBE	7	2021	Y
NAHE	1	2021	Y
NAUN	1	2021	Y
OCHA	1	2021	Y
OPPU	1	2021	Y
PAIN	1	2021	Y
PAMA	1	2021	Y
PAMU	4	2021	Y
POSE	5	2021	Y
SAPU	1	2021	Y
SATI	2	2021	Y
SCLY	1	2021	Y
SCRU	3	2021	Y
SECR	1	2021	Y
SEDU	1	2021	Y
SPBA	1	2021	Y
THAL	5	2021	Y
THTR	1	2021	Y
ACSO	3	2020	Y
ACTR	1	2020	Y
ALGO	2	2020	Y
APVI	4	2020	Y
BOBI	1	2020	Y
CAIG	10	2020	Y
CALU	1	2020	Y
CAME	24	2020	Y
CASA	1	2020	Y
CEAR	4	2020	Y
CHCH	1	2020	Y
CIRI	1	2020	Y
COHI	1	2020	Y
ELBI	1	2020	Y
ETCA	1	2020	Y
HECR	5	2020	Y
ISPL	1	2020	Y
KAPE	2	2020	Y
KUXE	1	2020	Y
KYCI	4	2020	Y
LUFU	2	2020	Y
LUKA	2	2020	Y
MENI	1	2020	Y
MEVI	1	2020	Y
MOGR	3	2020	Y
MUCE	2	2020	Y
MYBE	11	2020	Y
NAUN	1	2020	Y
OCHA	1	2020	Y
OXUN	1	2020	Y
PACY	1	2020	Y
PAMU	2	2020	Y
POSE	6	2020	Y
PRZO	1	2020	Y
SATI	1	2020	Y
SCLY	1	2020	Y
SCRU	4	2020	Y
SECR	3	2020	Y
SPBA	1	2020	Y
THAL	1	2020	Y
THPU	2	2020	Y
TYCR	2	2020	Y
ACSO	0	2021	Y
COHI	0	2019	N
COHI	0	2021	Y
LUFU	0	2016	N
MYBE	0	2018	N
PAMU	0	2016	N
PAMU	0	2018	N
SCRU	0	2016	N
SCRU	0	2018	N
SCRU	0	2017	N
POSE	0	2017	N
POSE	0	2018	N
;
RUN; QUIT;

PROC SORT data=species; BY species pandemic; RUN; QUIT;
PROC MEANS data=species NOPRINT SUM;
BY species pandemic;
VAR count;
OUTPUT OUT=topten SUM=total;
RUN; QUIT;

DATA topten;
SET topten;
keeper=0;
IF species = 'PAMU' THEN keeper=1;	
IF species = 'SCRU' THEN keeper=1;
IF species = 'COHI' THEN keeper=1;
IF species = 'LUFU' THEN keeper=1;
IF species = 'POSE' THEN keeper=1;
IF species = 'KYCI' THEN keeper=1;
IF species = 'ACSO' THEN keeper=1;
IF species = 'MYBE' THEN keeper=1;
IF species = 'THAL' THEN keeper=1;
IF species = 'CAIG' THEN keeper=1;
IF species = 'CAME' THEN keeper=1;
IF keeper = 0 THEN DELETE;
RUN; QUIT;

PROC FREQ data=topten;
WEIGHT total;
TABLES species*pandemic / EXPECTED CHISQ MEASURES;
RUN; QUIT;
