# Supplementary material for: Pandemic-driven changes in the nearshore non-commercial fishery in Hawai’i: catch photos posted to social media capture changes in fisher behavior
Source: PeerJ. 2023 Mar 28;11:e14994. doi: 10.7717/peerj.14994 (PMC10064990; doi:10.7717/peerj.14994)
Supplement: Supplemental Information 3 — The data contains information collected either through discussions with fishers or scraped from Instagram. These data were used to inform our analysis and provide the results in our article. [file peerj-11-14994-s003.sas]

*Analysis of data relayed from fishers about their fishing practices, effort, and work hours before and during the COVID-19 pandemic;
DATA interview;
INPUT ID$ time$ site$ fisher_count gear$ normal_gear$ alt_gears$ COVID_gear$ increased_gear$ normal_site$ COVID_site$ normal_species$ COVID_species$ COVID_catch$ motivation$ effort COVID_effort$ COVID_work$ COVID_motivation$ ;
COVID_catch2 = 0; IF COVID_catch='Y' THEN COVID_catch2=1;
COVID_work2 = 0; IF COVID_work='more' THEN COVID_work2=1; IF COVID_work='less' THEN COVID_work2=-1;
COVID_effort2=0; IF COVID_effort='less' THEN COVID_effort2=-1; IF COVID_effort='more' THEN COVID_effort2=1; 
motivation2=2; IF motivation='R' THEN motivation2=1; IF motivation='S' THEN motivation2=3; 
CARDS;
C26_PB1	night	Puhi_Bay	1	P	Y	N	N	.	Y	Y	Y	N	N	B	0.214	more	same	N
C21_I2	morn	Isles	3	P	Y	N	N	.	Y	N	N	N	N	B	1.000	more	less	Y
C29_MO6	night	Moku_Ola	10	P	Y	N	N	.	Y	N	Y	N	N	B	1.000	more	same	N
C22_LiLi1	morn	Liliuokalani	3	P	Y	S	N	.	Y	Y	Y	N	N	B	0.285	less	less	N
C24_BW3	night	Breakwall	4	P	Y	S	N	.	Y	N	N	N	N	B	1.000	same	same	N
C27_BF5	night	Bayfront	1	P	Y	TS	N	.	N	N	Y	Y	N	B	0.142	less	same	N
C25_BW4	night	Breakwall	4	P	Y	TS	Y	P	Y	N	Y	N	N	B	1.000	more	less	N
D22_LL1	aft	Leleiwi	1	P	Y	N	N	.	N	N	Y	N	N	B	0.066	less	same	N
D26_MO4	night	Moku_Ola	6	P	Y	N	N	.	N	Y	Y	Y	N	B	0.285	less	more	N
C12_BW2	aft	Breakwall	5	P	Y	N	N	.	Y	Y	Y	N	N	B	0.499	more	more	Y
C15_MO3	morn	Moku_Ola	10	P	Y	N	N	.	Y	N	Y	N	N	B	0.499	same	more	N
D16_WSP5	morn	Wailoa_River_State_Park	2	P	Y	N	N	.	Y	N	Y	N	N	B	0.641	same	less	N
C10_BF1	aft	Bayfront	5	P	Y	N	N	.	Y	N	Y	N	N	B	1.000	same	same	N
C7_B1	morn	Browns	4	S	Y	P	N	.	Y	Y	Y	N	N	B	0.285	more	same	N
D18_B2	aft	Browns	2	P	Y	S	N	.	N	N	Y	N	N	B	0.099	less	same	N
D24_CS2	night	Carl_Smith	4	P	Y	S	N	.	Y	Y	Y	N	N	B	1.000	same	same	N
C18_BF4	morn	Bayfront	3	P	Y	T	Y	.	N	N	Y	Y	N	B	0.142	more	same	N
C9_KL1	aft	Kings_Landing	2	P	Y	T	N	.	N	N	Y	N	N	B	0.066	less	same	N
C15_MO4	morn	Moku_Ola	10	P	Y	T	N	.	N	N	Y	N	N	B	0.214	more	same	N
D14_CS1	morn	Carl_Smith	1	P	Y	TS	N	.	N	N	N	N	N	B	0.142	less	more	N
D23_BW2	night	Breakwall	4	P	Y	TS	N	.	Y	N	Y	N	N	B	0.142	same	same	N
C17_BF3	morn	Bayfront	3	P	Y	TS	N	.	Y	N	Y	N	N	B	0.214	less	more	N
C13_KL2	morn	Kings_Landing	2	P	Y	TS	Y	P	Y	N	Y	N	N	B	0.356	more	same	Y
D25_LL2	night	Leleiwi	1	P	Y	TS	Y	P	Y	N	Y	N	N	B	1.000	less	same	Y
C8_LH1	aft	Laehala	2	P	Y	N	N	.	Y	N	N	N	N	S	0.142	same	same	N
C28_MO5	night	Moku_Ola	10	P	Y	N	N	.	Y	Y	Y	Y	N	S	0.285	same	same	Y
D11_BF1	aft	Bayfront	5	P	Y	N	N	.	Y	Y	Y	Y	Y 	S	0.499	more	less	N
C23_LH2	aft	Laehala	3	T	N	P	N	.	N	N	N	N	N	S	0.285	same	more	N
D10_KL1	aft	Kings_Landing	3	S	Y	T	Y	T	Y	Y	Y	Y	Y	S	0.214	less	more	Y
D6_MO2	aft	Moku_Ola	6	P	Y	T	N	.	Y	N	Y	N	N	S	2.000	same	same	N
C30_LiLi2	night	Liliuokalani	2	P	Y	N	N	.	N	Y	N	N	N	R	0.285	same	same	N
C5_MO1	aft	Moku_Ola	6	P	Y	N	N	.	Y	N	N	N	N	R	0.033	same	more	N
D19_WSP6	morn	Wailoa_River_State_Park	5	P	Y	N	N	.	N	Y	Y	N	N	R	0.066	same	more	N
D21_MO3	morn	Moku_Ola	2	P	Y	N	N	.	Y	Y	Y	N	N	R	0.066	less	same	N
C2_WSP2	aft	Wailoa_River_State_Park	8	P	Y	N	N	.	N	N	Y	N	N	R	0.285	same	same	N
C19_WSP5	morn	Wailoa_River_State_Park	2	P	Y	N	N	.	Y	Y	Y	N	N	R	0.285	less	same	N
C6_BW1	aft	Breakwall	2	P	Y	N	N	.	Y	N	Y	N	N	R	0.082	same	same	N
D8_ON1	aft	Onekahakaha	1	P	Y	N	N	.	Y	N	N	N	N	R	0.082	less	same	N
D9_R1	aft	Richardsons	1	P	Y	N	N	.	Y	N	N	N	N	R	0.356	less	same	N
D20_Lili1	morn	Liliuokalani	3	P	Y	N	N	.	Y	N	Y	N	N	R	0.356	more	less	N
C1_WSP1	morn	Wailoa_River_State_Park	8	P	Y	N	N	.	Y	N	Y	N	N	R	0.427	same	same	N
C14_MO2	morn	Moku_Ola	5	P	Y	N	N	.	N	N	Y	N	N	R	1.000	same	same	N
C20_I1	morn	Isles	3	P	Y	N	N	.	Y	Y	Y	N	N	R	1.000	same	same	N
D17_B1	morn	Browns	2	P	Y	S	N	.	N	N	Y	N	N	R	0.011	less	more	N
D5_MO1	aft	Moku_Ola	6	P	Y	N	N	.	Y	N	N	N	N	R	0.005	same	same	N
C4_WSP4	aft	Wailoa_River_State_Park	7	P	Y	N	N	.	Y	Y	Y	N	N	B	0.214	less	same	N
D4_WSP4	aft	Wailoa_River_State_Park	7	P	Y	N	N	.	Y	Y	Y	Y	N	B	0.285	less	same	Y
C3_WSP3	aft	Wailoa_River_State_Park	6	P	Y	N	N	.	Y	Y	Y	N	N	B	0.427	same	same	Y
D7_BW1	morn	Breakwall	1	P	Y	N	N	.	N 	N	Y	N	N	B	0.427	more	less	N
D1_WSP1	morn	Wailoa_River_State_Park	8	P	Y	N	N	.	Y	Y	Y	N	N	B	0.499	more	same	N
D2_WSP2	aft	Wailoa_River_State_Park	8	P	Y	N	N	.	Y	N	Y	N	N	B	0.499	less	same	N
D3_WSP3	aft	Wailoa_River_State_Park	6	P	Y	N	N	.	Y	Y	Y	N	N	B	0.712	less	same	N
D12_BF2	aft	Bayfront	3	P	Y	N	N	.	Y	N	Y	N	N	B	1.000	same	same	N
D15_I1	morn	Isles	2	P	Y	N	N	.	Y	N	Y	N	N	B	1.000	less	same	N
D13_KL2	morn	Kings_Landing	2	P	Y	TS	N	.	Y	N	N	N	Y	B	0.356	more	same	Y
C11_BF2	aft	Bayfront	5	P	Y	N	N	.	Y	N	Y	N	N	R	0.712	same	same	N
;
RUN; QUIT;

PROC FREQ data=interview;
TITLE 'Is there an association between changes in work hours and changes in fishing effort?';
TABLES COVID_work * COVID_effort / EXPECTED CHISQ MEASURES;
RUN; QUIT;

PROC FREQ data=interview;
TITLE 'Is there an association between changes in fishing locations and changes in fishing effort?';
TABLES COVID_site * COVID_effort / EXPECTED CHISQ MEASURES;
RUN; QUIT;

PROC FREQ data=interview;
TITLE 'Is there an association between fishing motivation and changes in fishing effort?';
TABLES motivation * COVID_effort / EXPECTED CHISQ MEASURES;
RUN; QUIT;

PROC FREQ data=interview;
TITLE 'Is there an association between changes in work hours and changes in catch?';
TABLES COVID_work * COVID_catch / EXPECTED CHISQ MEASURES;
RUN; QUIT;

PROC FREQ data=interview;
TITLE 'Is there an association between changes in fishing location and changes in targeted species?';
TABLES COVID_site * COVID_species / EXPECTED CHISQ MEASURES;
RUN; QUIT;
